# Supplementary material for: Predictive value of subacromial motion metrics for the effectiveness of ultrasound-guided dual-target injection: a longitudinal follow-up cohort trial
Source: Insights Imaging. 2025 Jul 1;16:145. doi: 10.1186/s13244-025-01989-5 (PMC12214097; doi:10.1186/s13244-025-01989-5)
Supplement: Supplementary file 1 — ELECTRONIC SUPPLEMENTARY MATERIAL [file 13244_2025_1989_MOESM1_ESM.zip]

Archive with 9 entries (9 files):
- Supplemental Table 7 (baseline sonographic findings).docx
- Supplemental Figure 1.jpg
- Supplemental Figure 2.jpg
- Supplemental Table 1 (Follow up window).docx
- Supplemental Table 2 (OR for early treatment success).docx
- Supplemental Table 3 (Baseline and post-injection ).docx
- Supplemental Table 4 (HR for recurrence).docx
- Supplemental Table 5 (post-injection for recurrence).docx
- Supplemental Table 6 ( subacromial and dual target) (20250324).docx
